# Supplementary material for: DNA-Binding with One Finger (Dof) Transcription Factor Gene Family Study Reveals Differential Stress-Responsive Transcription Factors in Contrasting Drought Tolerance Potato Species
Source: Int J Mol Sci. 2024 Mar 20;25(6):3488. doi: 10.3390/ijms25063488 (PMC10970974; doi:10.3390/ijms25063488)
Supplement: Supplementary file 1 [file ijms-25-03488-s001.zip]

Archive with 2 entries (2 files):
- Table S1.pdf
- Table S2-S4.pdf
